# Supplementary material for: Gas-Phase Fluorination of g-C3N4 for Enhanced Photocatalytic Hydrogen Evolution
Source: Nanomaterials (Basel). 2021 Dec 23;12(1):37. doi: 10.3390/nano12010037 (PMC8746965; doi:10.3390/nano12010037)
Supplement: Supplementary file 1 [file nanomaterials-12-00037-s001.zip]

Archive with 1 entries (1 files):
- nanomaterials-1509788-supplementary.pdf
